# Supplementary material for: Predicting Public Attitudes Toward Gene Editing of Germlines: The Impact of Moral and Hereditary Concern in Human and Animal Applications
Source: Front Genet. 2019 Jan 9;9:704. doi: 10.3389/fgene.2018.00704 (PMC6334182; doi:10.3389/fgene.2018.00704)
Supplement: Supplementary file 2 [file Data_Sheet_2.ZIP]

Archive with 1 entries (1 files):
- critchley - gene editing survey data.sav
